# Supplementary material for: Probiotic Insights from the Genomic Exploration of Lacticaseibacillus paracasei Strains Isolated from Fermented Palm Sap
Source: Foods. 2024 Jun 5;13(11):1773. doi: 10.3390/foods13111773 (PMC11172291; doi:10.3390/foods13111773)
Supplement: Supplementary file 1 [file foods-13-01773-s001.zip]

Archive with 1 entries (1 files):
- foods-3026957-supplementary.pdf
